# Supplementary material for: Kocuria flava, a Bacterial Endophyte of the Marine Macroalga Bryopsis plumosa, Emits 8-Nonenoic Acid Which Inhibits the Aquaculture Pathogen Saprolegnia parasitica
Source: Mar Drugs. 2023 Aug 29;21(9):476. doi: 10.3390/md21090476 (PMC10532832; doi:10.3390/md21090476)
Supplement: Supplementary file 1 [file marinedrugs-21-00476-s001.zip]

Archive with 1 entries (1 files):
- marinedrugs-2530233-supplementary.pdf
